# Supplementary material for: Listeria monocytogenes-Derived Membrane Vesicles Suppress Melanoma Growth via Macrophage Activation Involving NF-κB Signaling
Source: Microorganisms. 2026 May 3;14(5):1038. doi: 10.3390/microorganisms14051038 (PMC13209653; doi:10.3390/microorganisms14051038)
Supplement: Supplementary file 1 [file microorganisms-14-01038-s001.zip]

Archive with 3 entries (3 files):
- microorganisms-4271275_original_figure_images(1) (1).zip
- microorganisms-4271275_Western_blot_original_data_part2 (1).zip
- microorganisms-4271275_Western_blot_original_data_part2 (2).zip
